# Supplementary material for: Naphthalene Phthalimide Derivatives as Model Compounds for Electrochromic Materials
Source: Molecules. 2023 Feb 11;28(4):1740. doi: 10.3390/molecules28041740 (PMC9968047; doi:10.3390/molecules28041740)
Supplement: Supplementary file 1 [file molecules-28-01740-s001.zip]

Archive with 1 entries (1 files):
- molecules-2163716-supplementary.pdf
